# Supplementary material for: Structural and electronic characterisation of π-extended tetrathiafulvalene derivatives as active components in field-effect transistors
Source: CrystEngComm. 2016 Jul 12;18(33):6149–52. doi: 10.1039/c6ce01200k (PMC5059789; doi:10.1039/c6ce01200k)
Supplement: Supplementary file 2 [file CE-018-C6CE01200K-s002.cif]

# Electronic Supplementary Material (ESI) for CrystEngComm.
# This journal is © The Royal Society of Chemistry 2016

####################################################################### 
# 
# This file contains crystal structure data downloaded from the 
# Cambridge Structural Database (CSD) hosted by the Cambridge 
# Crystallographic Data Centre (CCDC).
# 
# Full information about CCDC data access policies and citation 
# guidelines are available at http://www.ccdc.cam.ac.uk/access/V1 
# 
# Audit and citation data items may have been added by the CCDC. 
# Please retain this information to preserve the provenance of 
# this file and to allow appropriate attribution of the data. 
# 
#######################################################################

data_no01pxg
_database_code_depnum_ccdc_archive 'CCDC 1460868'
_audit_update_record             
;
2016-05-24 deposited with the CCDC.
2016-07-12 downloaded from the CCDC.
;

_audit_creation_method           SHELXL-2013
_chemical_name_systematic        
'bis(4,5-dihydronaphto[1,2-d])tetrathiafulvalene '
_chemical_name_common            BDHN-TTF
_chemical_melting_point          ?
_chemical_formula_moiety         'C22 H16 S4'
_chemical_formula_sum            'C22 H16 S4'
_chemical_formula_weight         408.59

loop_
_atom_type_symbol
_atom_type_description
_atom_type_scat_dispersion_real
_atom_type_scat_dispersion_imag
_atom_type_scat_source
C C 0.0033 0.0016 'International Tables Vol C Tables 4.2.6.8 and 6.1.1.4'
H H 0.0000 0.0000 'International Tables Vol C Tables 4.2.6.8 and 6.1.1.4'
S S 0.1246 0.1234 'International Tables Vol C Tables 4.2.6.8 and 6.1.1.4'

_space_group_crystal_system      monoclinic
_space_group_IT_number           14
_space_group_name_H-M_alt        'P 21/c'
_space_group_name_Hall           '-P 2ybc'

_shelx_space_group_comment       
;
The symmetry employed for this shelxl refinement is uniquely defined
by the following loop, which should always be used as a source of
symmetry information in preference to the above space-group names.
They are only intended as comments.
;

loop_
_space_group_symop_operation_xyz
'x, y, z'
'-x, y+1/2, -z+1/2'
'-x, -y, -z'
'x, -y-1/2, z-1/2'

_cell_length_a                   16.1748(18)
_cell_length_b                   7.7639(9)
_cell_length_c                   7.5390(8)
_cell_angle_alpha                90
_cell_angle_beta                 91.191(2)
_cell_angle_gamma                90
_cell_volume                     946.54(18)
_cell_formula_units_Z            2
_cell_measurement_temperature    300(2)
_cell_measurement_reflns_used    1850
_cell_measurement_theta_min      2.52
_cell_measurement_theta_max      28.28

_exptl_crystal_description       block
_exptl_crystal_colour            orange
_exptl_crystal_density_meas      ?
_exptl_crystal_density_method    ?
_exptl_crystal_density_diffrn    1.434
_exptl_crystal_F_000             424
_exptl_transmission_factor_min   ?
_exptl_transmission_factor_max   ?
_exptl_crystal_size_max          0.08
_exptl_crystal_size_mid          0.06
_exptl_crystal_size_min          0.02
_exptl_absorpt_coefficient_mu    0.505
_shelx_estimated_absorpt_T_min   ?
_shelx_estimated_absorpt_T_max   ?
_exptl_absorpt_correction_type   empirical
_exptl_absorpt_correction_T_min  0.6864
_exptl_absorpt_correction_T_max  1.0
_exptl_absorpt_process_details   'SADABS v2.10 BRUKER 2001'

_exptl_special_details           
;
 ?
;

_diffrn_ambient_temperature      300(2)
_diffrn_radiation_wavelength     0.71073
_diffrn_radiation_type           MoK\a
_diffrn_radiation_source         'fine-focus sealed tube'
_diffrn_radiation_monochromator  graphite
_diffrn_measurement_device_type  'CCD area detector'
_diffrn_measurement_method       'phi and omega sacans'
_diffrn_detector_area_resol_mean ?
_diffrn_reflns_number            14203
_diffrn_reflns_av_unetI/netI     0.0287
_diffrn_reflns_av_R_equivalents  0.0468
_diffrn_reflns_limit_h_min       -21
_diffrn_reflns_limit_h_max       21
_diffrn_reflns_limit_k_min       -10
_diffrn_reflns_limit_k_max       10
_diffrn_reflns_limit_l_min       -9
_diffrn_reflns_limit_l_max       9
_diffrn_reflns_theta_min         2.519
_diffrn_reflns_theta_max         28.280
_diffrn_reflns_theta_full        25.242
_diffrn_measured_fraction_theta_max 0.988
_diffrn_measured_fraction_theta_full 0.998
_diffrn_reflns_Laue_measured_fraction_max 0.988
_diffrn_reflns_Laue_measured_fraction_full 0.998
_diffrn_reflns_point_group_measured_fraction_max 0.988
_diffrn_reflns_point_group_measured_fraction_full 0.998
_reflns_number_total             2318
_reflns_number_gt                1854
_reflns_threshold_expression     'I > 2\s(I)'
_reflns_Friedel_coverage         0.000
_reflns_Friedel_fraction_max     .
_reflns_Friedel_fraction_full    .

_reflns_special_details          
;
 Reflections were merged by SHELXL according to the crystal
 class for the calculation of statistics and refinement.
 
 _reflns_Friedel_fraction is defined as the number of unique
 Friedel pairs measured divided by the number that would be
 possible theoretically, ignoring centric projections and
 systematic absences.
;

_computing_data_collection       'Bruker SMART'
_computing_cell_refinement       'Bruker SMART'
_computing_data_reduction        'Bruker SAINT+'
_computing_structure_solution    SHELXTL
_computing_structure_refinement  'SHELXL-2013 (Sheldrick, 2013)'
_computing_molecular_graphics    SHELXTL
_computing_publication_material  SHELXTL

_refine_special_details          
;
 ?
;
_refine_ls_structure_factor_coef Fsqd
_refine_ls_matrix_type           full
_refine_ls_weighting_scheme      calc
_refine_ls_weighting_details     
'w=1/[\s^2^(Fo^2^)+(0.0567P)^2^+0.1454P] where P=(Fo^2^+2Fc^2^)/3'
_atom_sites_solution_primary     ?
_atom_sites_solution_secondary   ?
_atom_sites_solution_hydrogens   difmap
_refine_ls_hydrogen_treatment    refall
_refine_ls_extinction_method     none
_refine_ls_extinction_coef       .
_refine_ls_number_reflns         2318
_refine_ls_number_parameters     150
_refine_ls_number_restraints     0
_refine_ls_R_factor_all          0.0463
_refine_ls_R_factor_gt           0.0360
_refine_ls_wR_factor_ref         0.1062
_refine_ls_wR_factor_gt          0.0985
_refine_ls_goodness_of_fit_ref   1.036
_refine_ls_restrained_S_all      1.036
_refine_ls_shift/su_max          0.001
_refine_ls_shift/su_mean         0.000

loop_
_atom_site_label
_atom_site_type_symbol
_atom_site_fract_x
_atom_site_fract_y
_atom_site_fract_z
_atom_site_U_iso_or_equiv
_atom_site_adp_type
_atom_site_occupancy
_atom_site_site_symmetry_order
_atom_site_calc_flag
_atom_site_refinement_flags_posn
_atom_site_refinement_flags_adp
_atom_site_refinement_flags_occupancy
_atom_site_disorder_assembly
_atom_site_disorder_group
S1 S 0.46964(3) 0.55969(7) 0.22131(5) 0.06121(17) Uani 1 1 d . . . . .
C1 C 0.46682(10) 0.4981(2) 0.44595(19) 0.0510(4) Uani 1 1 d . . . . .
S2 S 0.36914(3) 0.42942(6) 0.51678(5) 0.06036(17) Uani 1 1 d . . . . .
C2 C 0.31757(10) 0.47896(18) 0.31561(19) 0.0460(3) Uani 1 1 d . . . . .
C3 C 0.22797(10) 0.46362(18) 0.2991(2) 0.0484(3) Uani 1 1 d . . . . .
C4 C 0.18004(13) 0.3804(2) 0.4249(3) 0.0648(5) Uani 1 1 d . . . . .
H4A H 0.2082(12) 0.325(3) 0.524(3) 0.073(6) Uiso 1 1 d . . . . .
C5 C 0.09517(15) 0.3787(4) 0.4082(3) 0.0852(7) Uani 1 1 d . . . . .
H5A H 0.0646(15) 0.323(3) 0.485(3) 0.103(8) Uiso 1 1 d . . . . .
C6 C 0.05649(16) 0.4601(4) 0.2674(4) 0.0898(7) Uani 1 1 d . . . . .
H6A H -0.0007(19) 0.462(3) 0.264(4) 0.092(7) Uiso 1 1 d . . . . .
C7 C 0.10316(14) 0.5419(3) 0.1417(3) 0.0761(6) Uani 1 1 d . . . . .
H7A H 0.0787(15) 0.597(3) 0.046(4) 0.091(7) Uiso 1 1 d . . . . .
C8 C 0.18839(11) 0.5444(2) 0.1542(2) 0.0554(4) Uani 1 1 d . . . . .
C9 C 0.23952(13) 0.6440(3) 0.0245(3) 0.0681(5) Uani 1 1 d . . . . .
H9A H 0.2106(13) 0.644(3) -0.095(3) 0.090(7) Uiso 1 1 d . . . . .
H9B H 0.2454(14) 0.770(3) 0.067(3) 0.094(7) Uiso 1 1 d . . . . .
C10 C 0.32605(13) 0.5753(3) 0.0028(2) 0.0583(4) Uani 1 1 d . . . . .
H10A H 0.3576(11) 0.658(2) -0.055(3) 0.060(5) Uiso 1 1 d . . . . .
H10B H 0.3201(13) 0.468(3) -0.069(3) 0.078(6) Uiso 1 1 d . . . . .
C11 C 0.36403(10) 0.53643(18) 0.18242(19) 0.0475(3) Uani 1 1 d . . . . .

loop_
_atom_site_aniso_label
_atom_site_aniso_U_11
_atom_site_aniso_U_22
_atom_site_aniso_U_33
_atom_site_aniso_U_23
_atom_site_aniso_U_13
_atom_site_aniso_U_12
S1 0.0576(3) 0.0900(3) 0.0364(2) 0.01374(19) 0.00717(17) 0.0095(2)
C1 0.0576(9) 0.0618(9) 0.0339(7) 0.0054(6) 0.0064(6) 0.0136(7)
S2 0.0601(3) 0.0840(3) 0.0371(2) 0.01864(18) 0.00431(17) 0.0090(2)
C2 0.0612(9) 0.0433(7) 0.0335(7) 0.0030(5) -0.0001(6) 0.0049(6)
C3 0.0625(9) 0.0413(7) 0.0414(8) -0.0029(6) 0.0027(7) -0.0014(6)
C4 0.0721(12) 0.0665(10) 0.0561(10) 0.0085(9) 0.0047(9) -0.0076(9)
C5 0.0766(14) 0.1040(17) 0.0755(14) 0.0069(13) 0.0127(11) -0.0237(13)
C6 0.0606(13) 0.128(2) 0.0806(16) -0.0035(14) -0.0017(11) -0.0144(13)
C7 0.0670(12) 0.0981(15) 0.0628(12) -0.0013(11) -0.0125(10) -0.0008(11)
C8 0.0624(10) 0.0568(9) 0.0467(9) -0.0022(7) -0.0054(7) -0.0006(7)
C9 0.0720(12) 0.0806(13) 0.0514(10) 0.0201(9) -0.0079(8) 0.0030(10)
C10 0.0713(11) 0.0684(11) 0.0351(8) 0.0104(7) -0.0007(7) 0.0011(9)
C11 0.0610(9) 0.0479(8) 0.0338(7) 0.0024(6) 0.0013(6) 0.0069(6)

_geom_special_details            
;
 All esds (except the esd in the dihedral angle between two l.s. planes)
 are estimated using the full covariance matrix.  The cell esds are taken
 into account individually in the estimation of esds in distances, angles
 and torsion angles; correlations between esds in cell parameters are only
 used when they are defined by crystal symmetry.  An approximate (isotropic)
 treatment of cell esds is used for estimating esds involving l.s. planes.
;

loop_
_geom_bond_atom_site_label_1
_geom_bond_atom_site_label_2
_geom_bond_distance
_geom_bond_site_symmetry_2
_geom_bond_publ_flag
S1 C11 1.7366(18) . ?
S1 C1 1.7613(15) . ?
C1 C1 1.335(3) 3_666 ?
C1 S2 1.7608(17) . ?
S2 C2 1.7582(15) . ?
C2 C11 1.343(2) . ?
C2 C3 1.457(2) . ?
C3 C4 1.396(2) . ?
C3 C8 1.403(2) . ?
C4 C5 1.376(3) . ?
C5 C6 1.375(4) . ?
C6 C7 1.378(4) . ?
C7 C8 1.380(3) . ?
C8 C9 1.507(3) . ?
C9 C10 1.510(3) . ?
C10 C11 1.506(2) . ?

loop_
_geom_angle_atom_site_label_1
_geom_angle_atom_site_label_2
_geom_angle_atom_site_label_3
_geom_angle
_geom_angle_site_symmetry_1
_geom_angle_site_symmetry_3
_geom_angle_publ_flag
C11 S1 C1 95.10(7) . . ?
C1 C1 S2 122.48(16) 3_666 . ?
C1 C1 S1 122.98(17) 3_666 . ?
S2 C1 S1 114.53(9) . . ?
C2 S2 C1 94.86(7) . . ?
C11 C2 C3 122.29(14) . . ?
C11 C2 S2 117.05(13) . . ?
C3 C2 S2 120.61(11) . . ?
C4 C3 C8 119.03(17) . . ?
C4 C3 C2 123.03(15) . . ?
C8 C3 C2 117.85(14) . . ?
C5 C4 C3 120.6(2) . . ?
C6 C5 C4 120.2(2) . . ?
C5 C6 C7 119.7(2) . . ?
C6 C7 C8 121.4(2) . . ?
C7 C8 C3 119.06(18) . . ?
C7 C8 C9 121.61(17) . . ?
C3 C8 C9 119.14(16) . . ?
C8 C9 C10 114.33(15) . . ?
C11 C10 C9 109.58(15) . . ?
C2 C11 C10 120.99(16) . . ?
C2 C11 S1 118.17(12) . . ?
C10 C11 S1 120.82(13) . . ?

loop_
_geom_torsion_atom_site_label_1
_geom_torsion_atom_site_label_2
_geom_torsion_atom_site_label_3
_geom_torsion_atom_site_label_4
_geom_torsion
_geom_torsion_site_symmetry_1
_geom_torsion_site_symmetry_2
_geom_torsion_site_symmetry_3
_geom_torsion_site_symmetry_4
_geom_torsion_publ_flag
C11 S1 C1 C1 -175.5(2) . . . 3_666 ?
C11 S1 C1 S2 4.84(10) . . . . ?
C1 C1 S2 C2 175.1(2) 3_666 . . . ?
S1 C1 S2 C2 -5.23(10) . . . . ?
C1 S2 C2 C11 3.76(13) . . . . ?
C1 S2 C2 C3 -174.00(12) . . . . ?
C11 C2 C3 C4 169.99(16) . . . . ?
S2 C2 C3 C4 -12.4(2) . . . . ?
C11 C2 C3 C8 -13.4(2) . . . . ?
S2 C2 C3 C8 164.24(12) . . . . ?
C8 C3 C4 C5 -0.5(3) . . . . ?
C2 C3 C4 C5 176.04(19) . . . . ?
C3 C4 C5 C6 -0.4(4) . . . . ?
C4 C5 C6 C7 0.8(4) . . . . ?
C5 C6 C7 C8 -0.2(4) . . . . ?
C6 C7 C8 C3 -0.7(3) . . . . ?
C6 C7 C8 C9 -175.6(2) . . . . ?
C4 C3 C8 C7 1.1(2) . . . . ?
C2 C3 C8 C7 -175.67(16) . . . . ?
C4 C3 C8 C9 176.13(17) . . . . ?
C2 C3 C8 C9 -0.6(2) . . . . ?
C7 C8 C9 C10 -154.22(19) . . . . ?
C3 C8 C9 C10 30.9(2) . . . . ?
C8 C9 C10 C11 -45.2(2) . . . . ?
C3 C2 C11 C10 -4.8(2) . . . . ?
S2 C2 C11 C10 177.47(12) . . . . ?
C3 C2 C11 S1 176.75(11) . . . . ?
S2 C2 C11 S1 -0.98(17) . . . . ?
C9 C10 C11 C2 33.8(2) . . . . ?
C9 C10 C11 S1 -147.75(14) . . . . ?
C1 S1 C11 C2 -2.37(14) . . . . ?
C1 S1 C11 C10 179.18(13) . . . . ?

_refine_diff_density_max         0.277
_refine_diff_density_min         -0.149
_refine_diff_density_rms         0.044

_shelxl_version_number           2013-3

_shelx_res_file                  
;
TITL NO01pxg in P2(1)/c
CELL 0.71073  16.1748   7.7639   7.5390  90.000  91.191  90.000
ZERR    2.00   0.0018   0.0009   0.0008   0.000   0.002   0.000
LATT  1
SYMM -X, 0.5+Y, 0.5-Z
SFAC C H S
UNIT 44 32 8
LIST 6 ! automatically inserted. Change 6 to 4 for CHECKCIF!!
TEMP 300

L.S. 4
BOND
conf
acta
FMAP 2
PLAN 5

WGHT    0.056700    0.145400
FVAR       0.54942
S1    3    0.469645    0.559693    0.221313    11.00000    0.05756    0.08995 =
         0.03638    0.01374    0.00717    0.00948
C1    1    0.466816    0.498068    0.445946    11.00000    0.05762    0.06178 =
         0.03391    0.00539    0.00644    0.01360
S2    3    0.369139    0.429416    0.516776    11.00000    0.06012    0.08400 =
         0.03712    0.01864    0.00431    0.00900
C2    1    0.317568    0.478961    0.315608    11.00000    0.06124    0.04334 =
         0.03351    0.00303   -0.00007    0.00494
C3    1    0.227971    0.463619    0.299058    11.00000    0.06251    0.04133 =
         0.04144   -0.00287    0.00273   -0.00135
C4    1    0.180036    0.380385    0.424914    11.00000    0.07209    0.06646 =
         0.05607    0.00848    0.00470   -0.00755
H4A   2    0.208216    0.325447    0.523743    11.00000    0.07266
C5    1    0.095169    0.378668    0.408177    11.00000    0.07662    0.10404 =
         0.07551    0.00687    0.01269   -0.02367
H5A   2    0.064593    0.322992    0.485360    11.00000    0.10304
C6    1    0.056491    0.460134    0.267380    11.00000    0.06061    0.12819 =
         0.08058   -0.00348   -0.00167   -0.01439
H6A   2   -0.000704    0.461984    0.264213    11.00000    0.09174
C7    1    0.103161    0.541867    0.141688    11.00000    0.06704    0.09808 =
         0.06275   -0.00135   -0.01255   -0.00085
H7A   2    0.078697    0.597455    0.045982    11.00000    0.09056
C8    1    0.188391    0.544434    0.154159    11.00000    0.06241    0.05683 =
         0.04669   -0.00223   -0.00540   -0.00057
C9    1    0.239515    0.643950    0.024466    11.00000    0.07196    0.08061 =
         0.05141    0.02009   -0.00787    0.00299
H9A   2    0.210565    0.643869   -0.094848    11.00000    0.08970
H9B   2    0.245401    0.770444    0.067211    11.00000    0.09359
C10   1    0.326054    0.575341    0.002771    11.00000    0.07134    0.06844 =
         0.03512    0.01043   -0.00075    0.00112
H10A  2    0.357637    0.658397   -0.054973    11.00000    0.06002
H10B  2    0.320071    0.468408   -0.068552    11.00000    0.07787
C11   1    0.364033    0.536431    0.182417    11.00000    0.06098    0.04792 =
         0.03376    0.00235    0.00135    0.00689
HKLF 4

REM  NO01pxg in P2(1)/c
REM R1 =  0.0360 for    1854 Fo > 4sig(Fo)  and  0.0463 for all    2318 data
REM    150 parameters refined using      0 restraints

END

WGHT      0.0567      0.1454

REM Highest difference peak  0.277,  deepest hole -0.149,  1-sigma level  0.044
Q1    1   0.4160  0.5715  0.2081  11.00000  0.05    0.28
Q2    1   0.2555  0.5439 -0.0302  11.00000  0.05    0.27
Q3    1   0.4259  0.4597  0.4848  11.00000  0.05    0.27
Q4    1   0.3875  0.3652  0.4493  11.00000  0.05    0.23
Q5    1   0.3459  0.4692  0.4045  11.00000  0.05    0.23
;
_shelx_res_checksum              49028

_exptl_crystal_recrystallization_method 'Re-crystallisation from solvent'
_solvent_exptl_crystal_recrystallization_method p-xylene
####################################################################### 
# 
# This file contains crystal structure data downloaded from the 
# Cambridge Structural Database (CSD) hosted by the Cambridge 
# Crystallographic Data Centre (CCDC).
# 
# Full information about CCDC data access policies and citation 
# guidelines are available at http://www.ccdc.cam.ac.uk/access/V1 
# 
# Audit and citation data items may have been added by the CCDC. 
# Please retain this information to preserve the provenance of 
# this file and to allow appropriate attribution of the data. 
# 
#######################################################################

data_no047g
_database_code_depnum_ccdc_archive 'CCDC 1460869'
_audit_update_record             
;
2016-05-24 deposited with the CCDC.
2016-07-12 downloaded from the CCDC.
;

_audit_creation_method           SHELXL-2013
_chemical_name_systematic        'bis(naphtho[1,2-d])tetrathiafulvalene '
_chemical_name_common            BN-TTF
_chemical_melting_point          ?
_chemical_formula_moiety         'C22 H12 S4'
_chemical_formula_sum            'C22 H12 S4'
_chemical_formula_weight         404.56

loop_
_atom_type_symbol
_atom_type_description
_atom_type_scat_dispersion_real
_atom_type_scat_dispersion_imag
_atom_type_scat_source
C C 0.0033 0.0016 'International Tables Vol C Tables 4.2.6.8 and 6.1.1.4'
H H 0.0000 0.0000 'International Tables Vol C Tables 4.2.6.8 and 6.1.1.4'
S S 0.1246 0.1234 'International Tables Vol C Tables 4.2.6.8 and 6.1.1.4'

_space_group_crystal_system      triclinic
_space_group_IT_number           2
_space_group_name_H-M_alt        'P -1'
_space_group_name_Hall           '-P 1'

_shelx_space_group_comment       
;
The symmetry employed for this shelxl refinement is uniquely defined
by the following loop, which should always be used as a source of
symmetry information in preference to the above space-group names.
They are only intended as comments.
;

loop_
_space_group_symop_operation_xyz
'x, y, z'
'-x, -y, -z'

_cell_length_a                   3.9274(14)
_cell_length_b                   7.167(3)
_cell_length_c                   15.716(6)
_cell_angle_alpha                83.267(6)
_cell_angle_beta                 89.379(6)
_cell_angle_gamma                80.859(6)
_cell_volume                     433.7(3)
_cell_formula_units_Z            1
_cell_measurement_temperature    300(2)
_cell_measurement_reflns_used    1732
_cell_measurement_theta_min      2.61
_cell_measurement_theta_max      28.25

_exptl_crystal_description       needle
_exptl_crystal_colour            yellow
_exptl_crystal_density_meas      ?
_exptl_crystal_density_method    ?
_exptl_crystal_density_diffrn    1.549
_exptl_crystal_F_000             208
_exptl_transmission_factor_min   ?
_exptl_transmission_factor_max   ?
_exptl_crystal_size_max          0.1
_exptl_crystal_size_mid          0.05
_exptl_crystal_size_min          0.05
_exptl_absorpt_coefficient_mu    0.551
_shelx_estimated_absorpt_T_min   ?
_shelx_estimated_absorpt_T_max   ?
_exptl_absorpt_correction_type   empirical
_exptl_absorpt_correction_T_min  0.8965
_exptl_absorpt_correction_T_max  1.0
_exptl_absorpt_process_details   'SADABS v2.10 BRUKER 2001'

_exptl_special_details           
;
 ?
;

_diffrn_ambient_temperature      300(2)
_diffrn_radiation_wavelength     0.71073
_diffrn_radiation_type           MoK\a
_diffrn_radiation_source         'fine-focus sealed tube'
_diffrn_radiation_monochromator  graphite
_diffrn_measurement_device_type  'CCD area detector'
_diffrn_measurement_method       'phi and omega scans'
_diffrn_detector_area_resol_mean ?
_diffrn_reflns_number            6365
_diffrn_reflns_av_unetI/netI     0.0913
_diffrn_reflns_av_R_equivalents  0.0614
_diffrn_reflns_limit_h_min       -5
_diffrn_reflns_limit_h_max       5
_diffrn_reflns_limit_k_min       -9
_diffrn_reflns_limit_k_max       9
_diffrn_reflns_limit_l_min       -20
_diffrn_reflns_limit_l_max       20
_diffrn_reflns_theta_min         2.610
_diffrn_reflns_theta_max         28.254
_diffrn_reflns_theta_full        25.242
_diffrn_measured_fraction_theta_max 0.946
_diffrn_measured_fraction_theta_full 0.990
_diffrn_reflns_Laue_measured_fraction_max 0.946
_diffrn_reflns_Laue_measured_fraction_full 0.990
_diffrn_reflns_point_group_measured_fraction_max 0.946
_diffrn_reflns_point_group_measured_fraction_full 0.990
_reflns_number_total             2036
_reflns_number_gt                1145
_reflns_threshold_expression     'I > 2\s(I)'
_reflns_Friedel_coverage         0.000
_reflns_Friedel_fraction_max     .
_reflns_Friedel_fraction_full    .

_reflns_special_details          
;
 Reflections were merged by SHELXL according to the crystal
 class for the calculation of statistics and refinement.
 
 _reflns_Friedel_fraction is defined as the number of unique
 Friedel pairs measured divided by the number that would be
 possible theoretically, ignoring centric projections and
 systematic absences.
;

_computing_data_collection       'BRUKER SMART'
_computing_cell_refinement       'BRUKER SMART'
_computing_data_reduction        'BRUKER SAINT+'
_computing_structure_solution    SHELXTL
_computing_structure_refinement  'SHELXL-2013 (Sheldrick, 2013)'
_computing_molecular_graphics    SHELXTL
_computing_publication_material  SHELXTL

_refine_special_details          
;
 ?
;
_refine_ls_structure_factor_coef Fsqd
_refine_ls_matrix_type           full
_refine_ls_weighting_scheme      calc
_refine_ls_weighting_details     
'w=1/[\s^2^(Fo^2^)+(0.0514P)^2^] where P=(Fo^2^+2Fc^2^)/3'
_atom_sites_solution_primary     ?
_atom_sites_solution_secondary   ?
_atom_sites_solution_hydrogens   difmap
_refine_ls_hydrogen_treatment    refall
_refine_ls_extinction_method     none
_refine_ls_extinction_coef       .
_refine_ls_number_reflns         2036
_refine_ls_number_parameters     142
_refine_ls_number_restraints     0
_refine_ls_R_factor_all          0.1119
_refine_ls_R_factor_gt           0.0492
_refine_ls_wR_factor_ref         0.1131
_refine_ls_wR_factor_gt          0.0980
_refine_ls_goodness_of_fit_ref   0.968
_refine_ls_restrained_S_all      0.968
_refine_ls_shift/su_max          0.000
_refine_ls_shift/su_mean         0.000

loop_
_atom_site_label
_atom_site_type_symbol
_atom_site_fract_x
_atom_site_fract_y
_atom_site_fract_z
_atom_site_U_iso_or_equiv
_atom_site_adp_type
_atom_site_occupancy
_atom_site_site_symmetry_order
_atom_site_calc_flag
_atom_site_refinement_flags_posn
_atom_site_refinement_flags_adp
_atom_site_refinement_flags_occupancy
_atom_site_disorder_assembly
_atom_site_disorder_group
C1 C 0.0865(7) 0.4473(4) 0.03398(17) 0.0309(7) Uani 1 1 d . . . . .
C2 C 0.4088(7) 0.1770(4) 0.14109(18) 0.0324(7) Uani 1 1 d . . . . .
C3 C 0.5762(8) 0.0003(5) 0.1808(2) 0.0436(9) Uani 1 1 d . . . . .
H3A H 0.564(8) -0.106(5) 0.154(2) 0.064(11) Uiso 1 1 d . . . . .
C4 C 0.7133(9) -0.0098(5) 0.2608(2) 0.0484(9) Uani 1 1 d . . . . .
H4A H 0.824(8) -0.141(5) 0.285(2) 0.058(10) Uiso 1 1 d . . . . .
C5 C 0.6954(8) 0.1532(5) 0.3041(2) 0.0416(8) Uani 1 1 d . . . . .
C6 C 0.8412(10) 0.1450(7) 0.3870(2) 0.0557(10) Uani 1 1 d . . . . .
H6A H 0.982(9) 0.032(5) 0.412(2) 0.063(11) Uiso 1 1 d . . . . .
C7 C 0.8199(10) 0.3036(7) 0.4273(2) 0.0616(12) Uani 1 1 d . . . . .
H7A H 0.918(9) 0.310(5) 0.481(2) 0.075(12) Uiso 1 1 d . . . . .
C8 C 0.6549(10) 0.4787(7) 0.3879(2) 0.0586(11) Uani 1 1 d . . . . .
H8A H 0.629(10) 0.594(6) 0.415(2) 0.090(14) Uiso 1 1 d . . . . .
C9 C 0.5152(9) 0.4917(5) 0.3087(2) 0.0452(9) Uani 1 1 d . . . . .
H9A H 0.417(7) 0.605(4) 0.2834(18) 0.033(9) Uiso 1 1 d . . . . .
C10 C 0.5303(7) 0.3306(5) 0.26420(19) 0.0366(8) Uani 1 1 d . . . . .
C11 C 0.3855(7) 0.3385(4) 0.18177(19) 0.0318(7) Uani 1 1 d . . . . .
S1 S 0.2290(2) 0.20326(11) 0.03832(5) 0.0414(3) Uani 1 1 d . . . . .
S2 S 0.1789(2) 0.55073(11) 0.12536(5) 0.0387(3) Uani 1 1 d . . . . .

loop_
_atom_site_aniso_label
_atom_site_aniso_U_11
_atom_site_aniso_U_22
_atom_site_aniso_U_33
_atom_site_aniso_U_23
_atom_site_aniso_U_13
_atom_site_aniso_U_12
C1 0.0272(16) 0.0381(18) 0.0297(17) -0.0091(13) 0.0004(12) -0.0081(13)
C2 0.0309(17) 0.0380(18) 0.0294(17) -0.0027(14) 0.0010(13) -0.0098(14)
C3 0.043(2) 0.036(2) 0.052(2) -0.0035(18) 0.0010(17) -0.0082(17)
C4 0.049(2) 0.045(2) 0.048(2) 0.0088(19) -0.0068(17) -0.0083(18)
C5 0.0355(19) 0.055(2) 0.0342(19) 0.0033(17) -0.0024(14) -0.0122(17)
C6 0.052(2) 0.071(3) 0.041(2) 0.008(2) -0.0133(18) -0.011(2)
C7 0.063(3) 0.089(3) 0.037(2) -0.002(2) -0.0156(19) -0.027(2)
C8 0.067(3) 0.075(3) 0.041(2) -0.010(2) -0.0064(19) -0.027(2)
C9 0.046(2) 0.050(2) 0.041(2) -0.0078(19) -0.0039(16) -0.0120(18)
C10 0.0320(18) 0.048(2) 0.0319(18) -0.0037(16) -0.0006(14) -0.0125(15)
C11 0.0269(16) 0.0380(17) 0.0311(17) -0.0036(14) 0.0016(12) -0.0072(13)
S1 0.0462(5) 0.0400(5) 0.0383(5) -0.0089(4) -0.0075(4) -0.0043(4)
S2 0.0445(5) 0.0385(5) 0.0338(5) -0.0068(4) -0.0096(4) -0.0063(4)

_geom_special_details            
;
 All esds (except the esd in the dihedral angle between two l.s. planes)
 are estimated using the full covariance matrix.  The cell esds are taken
 into account individually in the estimation of esds in distances, angles
 and torsion angles; correlations between esds in cell parameters are only
 used when they are defined by crystal symmetry.  An approximate (isotropic)
 treatment of cell esds is used for estimating esds involving l.s. planes.
;

loop_
_geom_bond_atom_site_label_1
_geom_bond_atom_site_label_2
_geom_bond_distance
_geom_bond_site_symmetry_2
_geom_bond_publ_flag
C1 C1 1.355(5) 2_565 ?
C1 S1 1.743(3) . ?
C1 S2 1.758(3) . ?
C2 C11 1.376(4) . ?
C2 C3 1.409(4) . ?
C2 S1 1.748(3) . ?
C3 C4 1.362(5) . ?
C4 C5 1.411(5) . ?
C5 C10 1.411(4) . ?
C5 C6 1.420(4) . ?
C6 C7 1.356(5) . ?
C7 C8 1.396(6) . ?
C8 C9 1.353(5) . ?
C9 C10 1.412(4) . ?
C10 C11 1.412(4) . ?
C11 S2 1.751(3) . ?

loop_
_geom_angle_atom_site_label_1
_geom_angle_atom_site_label_2
_geom_angle_atom_site_label_3
_geom_angle
_geom_angle_site_symmetry_1
_geom_angle_site_symmetry_3
_geom_angle_publ_flag
C1 C1 S1 123.4(3) 2_565 . ?
C1 C1 S2 121.3(3) 2_565 . ?
S1 C1 S2 115.31(15) . . ?
C11 C2 C3 120.8(3) . . ?
C11 C2 S1 117.0(2) . . ?
C3 C2 S1 122.2(2) . . ?
C4 C3 C2 119.2(3) . . ?
C3 C4 C5 121.4(3) . . ?
C10 C5 C4 119.5(3) . . ?
C10 C5 C6 118.5(3) . . ?
C4 C5 C6 122.0(3) . . ?
C7 C6 C5 120.9(4) . . ?
C6 C7 C8 120.5(4) . . ?
C9 C8 C7 120.1(4) . . ?
C8 C9 C10 121.4(4) . . ?
C5 C10 C11 118.4(3) . . ?
C5 C10 C9 118.6(3) . . ?
C11 C10 C9 123.0(3) . . ?
C2 C11 C10 120.6(3) . . ?
C2 C11 S2 116.8(2) . . ?
C10 C11 S2 122.6(2) . . ?
C1 S1 C2 95.63(13) . . ?
C11 S2 C1 95.31(14) . . ?

loop_
_geom_torsion_atom_site_label_1
_geom_torsion_atom_site_label_2
_geom_torsion_atom_site_label_3
_geom_torsion_atom_site_label_4
_geom_torsion
_geom_torsion_site_symmetry_1
_geom_torsion_site_symmetry_2
_geom_torsion_site_symmetry_3
_geom_torsion_site_symmetry_4
_geom_torsion_publ_flag
C11 C2 C3 C4 0.5(5) . . . . ?
S1 C2 C3 C4 179.4(2) . . . . ?
C2 C3 C4 C5 -0.9(5) . . . . ?
C3 C4 C5 C10 0.4(5) . . . . ?
C3 C4 C5 C6 -179.2(3) . . . . ?
C10 C5 C6 C7 0.6(5) . . . . ?
C4 C5 C6 C7 -179.8(3) . . . . ?
C5 C6 C7 C8 -0.3(6) . . . . ?
C6 C7 C8 C9 -0.2(6) . . . . ?
C7 C8 C9 C10 0.3(5) . . . . ?
C4 C5 C10 C11 0.4(4) . . . . ?
C6 C5 C10 C11 180.0(3) . . . . ?
C4 C5 C10 C9 180.0(3) . . . . ?
C6 C5 C10 C9 -0.4(5) . . . . ?
C8 C9 C10 C5 0.0(5) . . . . ?
C8 C9 C10 C11 179.6(3) . . . . ?
C3 C2 C11 C10 0.3(4) . . . . ?
S1 C2 C11 C10 -178.7(2) . . . . ?
C3 C2 C11 S2 178.8(2) . . . . ?
S1 C2 C11 S2 -0.2(3) . . . . ?
C5 C10 C11 C2 -0.7(4) . . . . ?
C9 C10 C11 C2 179.7(3) . . . . ?
C5 C10 C11 S2 -179.2(2) . . . . ?
C9 C10 C11 S2 1.3(4) . . . . ?
C1 C1 S1 C2 -179.1(3) 2_565 . . . ?
S2 C1 S1 C2 0.36(18) . . . . ?
C11 C2 S1 C1 -0.1(2) . . . . ?
C3 C2 S1 C1 -179.1(3) . . . . ?
C2 C11 S2 C1 0.3(2) . . . . ?
C10 C11 S2 C1 178.9(2) . . . . ?
C1 C1 S2 C11 179.0(3) 2_565 . . . ?
S1 C1 S2 C11 -0.43(18) . . . . ?

_refine_diff_density_max         0.379
_refine_diff_density_min         -0.285
_refine_diff_density_rms         0.069

_shelxl_version_number           2013-3

_shelx_res_file                  
;
TITL no047g in P-1
CELL 0.71073   3.9274   7.1673  15.7162  83.267  89.379  80.859
ZERR    1.00   0.0014   0.0026   0.0057   0.006   0.006   0.006
LATT  1
SFAC C H S
UNIT 22 12 4
LIST 6 ! automatically inserted. Change 6 to 4 for CHECKCIF!!
TEMP 100

L.S. 4
BOND
conf
acta
FMAP 2
PLAN 15

WGHT    0.051400
FVAR       0.89147
C1    1    0.086518    0.447307    0.033978    11.00000    0.02717    0.03805 =
         0.02969   -0.00914    0.00041   -0.00814
C2    1    0.408847    0.177034    0.141086    11.00000    0.03092    0.03804 =
         0.02937   -0.00274    0.00097   -0.00982
C3    1    0.576167    0.000329    0.180845    11.00000    0.04254    0.03636 =
         0.05221   -0.00347    0.00103   -0.00817
H3A   2    0.564018   -0.105881    0.154470    11.00000    0.06350
C4    1    0.713307   -0.009794    0.260772    11.00000    0.04932    0.04472 =
         0.04811    0.00876   -0.00683   -0.00834
H4A   2    0.824228   -0.140820    0.285073    11.00000    0.05821
C5    1    0.695437    0.153153    0.304059    11.00000    0.03547    0.05481 =
         0.03417    0.00328   -0.00237   -0.01218
C6    1    0.841238    0.144990    0.386969    11.00000    0.05181    0.07132 =
         0.04126    0.00844   -0.01327   -0.01129
H6A   2    0.981716    0.031603    0.411803    11.00000    0.06315
C7    1    0.819945    0.303557    0.427318    11.00000    0.06311    0.08851 =
         0.03684   -0.00162   -0.01561   -0.02651
H7A   2    0.918177    0.309556    0.481080    11.00000    0.07496
C8    1    0.654949    0.478720    0.387913    11.00000    0.06688    0.07467 =
         0.04055   -0.01039   -0.00645   -0.02744
H8A   2    0.628889    0.593695    0.414896    11.00000    0.09011
C9    1    0.515238    0.491749    0.308711    11.00000    0.04606    0.05048 =
         0.04110   -0.00782   -0.00388   -0.01198
H9A   2    0.416611    0.605208    0.283376    11.00000    0.03250
C10   1    0.530269    0.330556    0.264203    11.00000    0.03204    0.04755 =
         0.03193   -0.00368   -0.00061   -0.01246
C11   1    0.385466    0.338459    0.181773    11.00000    0.02693    0.03795 =
         0.03114   -0.00359    0.00163   -0.00719
S1    3    0.228966    0.203264    0.038324    11.00000    0.04618    0.03999 =
         0.03831   -0.00890   -0.00751   -0.00425
S2    3    0.178938    0.550729    0.125361    11.00000    0.04451    0.03854 =
         0.03380   -0.00679   -0.00963   -0.00630
HKLF 4

REM  no047g in P-1
REM R1 =  0.0492 for    1145 Fo > 4sig(Fo)  and  0.1119 for all    2036 data
REM    142 parameters refined using      0 restraints

END

WGHT      0.0514      0.0000

REM Highest difference peak  0.379,  deepest hole -0.285,  1-sigma level  0.069
Q1    1   0.0978  0.4792 -0.0092  11.00000  0.05    0.38
Q2    1   0.0347  0.7041  0.1364  11.00000  0.05    0.35
Q3    1   0.5036  0.2662  0.1467  11.00000  0.05    0.33
Q4    1   0.0397  0.5160  0.0618  11.00000  0.05    0.33
Q5    1   0.3308  0.2580  0.0868  11.00000  0.05    0.31
Q6    1   0.3391  0.4460  0.1770  11.00000  0.05    0.29
Q7    1   0.1046  0.3645  0.0531  11.00000  0.05    0.29
Q8    1   0.4513  0.3150  0.2226  11.00000  0.05    0.26
Q9    1   0.1678  0.3967  0.1877  11.00000  0.05    0.26
Q10   1   0.4255  0.2031 -0.0114  11.00000  0.05    0.24
Q11   1   0.9895 -0.0531  0.3881  11.00000  0.05    0.24
Q12   1   0.6076  0.4205  0.2821  11.00000  0.05    0.24
Q13   1   0.5973  0.0998  0.0027  11.00000  0.05    0.24
Q14   1   0.3745  0.4003  0.1271  11.00000  0.05    0.23
Q15   1   0.2965  0.2692  0.1885  11.00000  0.05    0.23
;
_shelx_res_checksum              4213

_exptl_crystal_recrystallization_method 'Re-crystallisation from solvent'
_solvent_exptl_crystal_recrystallization_method 
'diffusion of diethyl ether into a solution of chlorobenzene'
